# Supplementary material for: A Combination of Microarray-Based Profiling and Biocomputational Analysis Identified miR331-3p and hsa-let-7d-5p as Potential Biomarkers of Ulcerative Colitis Progression to Colorectal Cancer
Source: Int J Mol Sci. 2024 May 23;25(11):5699. doi: 10.3390/ijms25115699 (PMC11171846; doi:10.3390/ijms25115699)
Supplement: Supplementary file 1 [file ijms-25-05699-s001.zip]

Archive with 1 entries (1 files):
- ijms-2953134-supplementary.pdf
